# Supplementary material for: Structural basis of multitasking by the apicoplast DNA polymerase from Plasmodium falciparum
Source: Nucleic Acids Res. 2025 Oct 16;53(19):gkaf1005. doi: 10.1093/nar/gkaf1005 (PMC12529929; doi:10.1093/nar/gkaf1005)
Supplement: gkaf1005_Supplemental_Files [file gkaf1005_supplemental_files.zip]

Archive with 2 entries (2 files):
- Movies.zip
- SI_figures_12_09_2025.pdf
